# Supplementary material for: Sustainable 3D Scaffolds Based on β-Chitin and Collagen I for Wound Dressing Applications
Source: Polymers (Basel). 2025 Jan 8;17(2):140. doi: 10.3390/polym17020140 (PMC11769321; doi:10.3390/polym17020140)
Supplement: Supplementary file 1 [file polymers-17-00140-s001.zip]

Archive with 1 entries (1 files):
- polymers-3369695-supplementary.pdf
